# Supplementary material for: Trioza turouguei sp. nov. (Hemiptera, Psylloidea, Triozidae), a new psyllid species from Taiwan inducing pea-shaped stem galls on Cinnamomum osmophloeum (Lauraceae), with notes on its galling biology
Source: Zookeys. 2020 Aug 11;958:91–106. doi: 10.3897/zookeys.958.52977 (PMC7434804; doi:10.3897/zookeys.958.52977)
Supplement: XML Treatment for Trioza turouguei [file zookeys.958.52977-treatment1.xml]

<!DOCTYPE tp:taxon-treatment
  PUBLIC "-//TaxonX//DTD Taxonomic Treatment Publishing DTD v0 20100105//EN" "tax-treatment-NSO.dtd">
<tp:taxon-treatment xmlns:tp="http://www.plazi.org/taxpub"><tp:treatment-meta><kwd-group><label>Taxon classification</label><kwd><named-content xmlns:xlink="http://www.w3.org/1999/xlink" content-type="kingdom">Animalia</named-content></kwd></kwd-group><mixed-citation publication-type="journal"><person-group><name><surname>Tung</surname><given-names>Gene-Sheng</given-names></name><name><surname>Liao</surname><given-names>Yi-Chang</given-names></name><name><surname>Burckhardt</surname><given-names>Daniel</given-names></name><name><surname>Yang</surname><given-names>Man-Miao</given-names></name></person-group><article-title><italic><tp:taxon-name><tp:taxon-name-part taxon-name-part-type="genus" reg="Trioza">Trioza</tp:taxon-name-part> <tp:taxon-name-part taxon-name-part-type="species" reg="turouguei">turouguei</tp:taxon-name-part></tp:taxon-name></italic> sp. nov. (<tp:taxon-name><tp:taxon-name-part taxon-name-part-type="order">Hemiptera</tp:taxon-name-part></tp:taxon-name>, <tp:taxon-name><tp:taxon-name-part taxon-name-part-type="superfamily">Psylloidea</tp:taxon-name-part></tp:taxon-name>, <tp:taxon-name><tp:taxon-name-part taxon-name-part-type="family">Triozidae</tp:taxon-name-part></tp:taxon-name>), a new psyllid species from Taiwan inducing pea-shaped stem galls on <italic><tp:taxon-name><tp:taxon-name-part taxon-name-part-type="genus" reg="Cinnamomum">Cinnamomum</tp:taxon-name-part> <tp:taxon-name-part taxon-name-part-type="species" reg="osmophloeum">osmophloeum</tp:taxon-name-part></tp:taxon-name></italic> (<tp:taxon-name><tp:taxon-name-part taxon-name-part-type="family">Lauraceae</tp:taxon-name-part></tp:taxon-name>), with notes on its galling biology</article-title><source>Zookeys</source><day>11</day><month>8</month><year>2020</year><volume>958</volume><fpage>91</fpage><lpage>106</lpage><pub-id pub-id-type="doi">10.3897/zookeys.958.52977</pub-id></mixed-citation></tp:treatment-meta><tp:nomenclature><tp:taxon-name><object-id xmlns:xlink="http://www.w3.org/1999/xlink" content-type="arpha" xlink:type="simple">FFF7F165-CA99-5D79-A761-36A7C85B1DB3</object-id>
            <tp:taxon-name-part taxon-name-part-type="genus" reg="Trioza">Trioza</tp:taxon-name-part>
            <tp:taxon-name-part taxon-name-part-type="species" reg="turouguei">turouguei</tp:taxon-name-part>
            <object-id xmlns:xlink="http://www.w3.org/1999/xlink" content-type="zoobank" xlink:type="simple">http://zoobank.org/A5C30F1F-9539-40E2-A2E0-5ECDEEBECC01</object-id>
          </tp:taxon-name><tp:taxon-status xmlns:xlink="http://www.w3.org/1999/xlink" xlink:type="simple">sp. nov.</tp:taxon-status><xref ref-type="fig" rid="F1">Figs 1</xref><xref ref-type="fig" rid="F2">, 2</xref><xref ref-type="fig" rid="F3">, 3</xref><xref ref-type="fig" rid="F4">, 4</xref><xref ref-type="fig" rid="F5">, 5</xref></tp:nomenclature><tp:treatment-sec sec-type="type material" id="SECID0E5AAE"><title>Type material.</title><p><bold><italic>Holotype</italic></bold>: Taiwan • ♂; Taichung City, Shalien Lane; <named-content xmlns:xlink="http://www.w3.org/1999/xlink" content-type="dwc:verbatimCoordinates" xlink:type="simple"><named-content content-type="geo-json" specific-use="{&#34;type&#34;:&#34;Point&#34;,&#34;coordinates&#34;:[120.918333,24.188889]}" id="NCID0EMBAE" xlink:type="simple">24°11'20"N, 120°55'06"E</named-content></named-content>; 20 Dec. 2018; Y. C. Liao leg.; <italic><tp:taxon-name><tp:taxon-name-part taxon-name-part-type="genus" reg="Cinnamomum">Cinnamomum</tp:taxon-name-part> <tp:taxon-name-part taxon-name-part-type="species" reg="osmophloeum">osmophloeum</tp:taxon-name-part></tp:taxon-name></italic>; <named-content xmlns:xlink="http://www.w3.org/1999/xlink" content-type="dwc:institutional_code" xlink:type="simple">NCHU</named-content>, dry mounted. <bold><italic>Paratypes</italic></bold>: Taiwan • 15 ♂, 17 ♀, 13 immatures; same data as for holotype • 1 ♀; same data as for holotype but 31 Jan. 2018 • 13 ♂, 23 ♀, 4 immatures, 1 skin; Taichung City, Upper Kukuan; 27 Jan. 2006; G. S. Tung leg.; <italic><tp:taxon-name><tp:taxon-name-part taxon-name-part-type="genus" reg="Cinnamomum">Cinnamomum</tp:taxon-name-part> <tp:taxon-name-part taxon-name-part-type="species" reg="osmophloeum">osmophloeum</tp:taxon-name-part></tp:taxon-name></italic> • 1 ♂, 1 ♀, 6 immatures; Nantou Co., Hui-Sun Forest Station; <named-content xmlns:xlink="http://www.w3.org/1999/xlink" content-type="dwc:verbatimCoordinates" xlink:type="simple"><named-content content-type="geo-json" specific-use="{&#34;type&#34;:&#34;Point&#34;,&#34;coordinates&#34;:[121.034167,24.090000]}" id="NCID0ESCAE" xlink:type="simple">24°05'24"N, 121°02'03"E</named-content></named-content>; 17 Jan. 1996; G. S. Tung and M. M. Yang leg.; <italic><tp:taxon-name><tp:taxon-name-part taxon-name-part-type="genus" reg="Cinnamomum">Cinnamomum</tp:taxon-name-part> <tp:taxon-name-part taxon-name-part-type="species" reg="osmophloeum">osmophloeum</tp:taxon-name-part></tp:taxon-name></italic> • 6 immatures; same locality as for preceding; 24 Dec. 1996; G. S. Tung leg.; <italic><tp:taxon-name><tp:taxon-name-part taxon-name-part-type="genus" reg="Cinnamomum">Cinnamomum</tp:taxon-name-part> <tp:taxon-name-part taxon-name-part-type="species" reg="osmophloeum">osmophloeum</tp:taxon-name-part></tp:taxon-name></italic>. Paratypes in <named-content xmlns:xlink="http://www.w3.org/1999/xlink" content-type="dwc:institutional_code" xlink:type="simple">NCHU</named-content>, <named-content xmlns:xlink="http://www.w3.org/1999/xlink" content-type="dwc:institutional_code" xlink:type="simple">NHMB</named-content>, <named-content xmlns:xlink="http://www.w3.org/1999/xlink" content-type="dwc:institutional_code" xlink:type="simple">NMNS</named-content>, dry and slide mounted or stored in ethanol.</p></tp:treatment-sec><tp:treatment-sec sec-type="material" id="SECID0E3DAE"><title>Other material examined</title><p>(not included in type series). Galls on herbarium specimens of <italic><tp:taxon-name><tp:taxon-name-part taxon-name-part-type="genus" reg="Cinnamomum">Cinnamomum</tp:taxon-name-part> <tp:taxon-name-part taxon-name-part-type="species" reg="osmophloeum">osmophloeum</tp:taxon-name-part></tp:taxon-name></italic>, Taiwan: • Nantou Co., Meiyuunshan; 8 Oct. 1935; <named-content xmlns:xlink="http://www.w3.org/1999/xlink" content-type="dwc:institutional_code" xlink:type="simple">TAI</named-content> 049104 • Nantou Co., Shuishe; 1 Mar. 1918; <named-content xmlns:xlink="http://www.w3.org/1999/xlink" content-type="dwc:institutional_code" xlink:type="simple">TAIF</named-content> 107581 • Taichung City, Tungmaoshan; 5 Apr. 1984; <named-content xmlns:xlink="http://www.w3.org/1999/xlink" content-type="dwc:institutional_code" xlink:type="simple">TAI</named-content> 194343 • Taichung City, Pahsienshang; 6 Dec. 1985; <named-content xmlns:xlink="http://www.w3.org/1999/xlink" content-type="dwc:institutional_code" xlink:type="simple">TAIF</named-content> 123377, 123581, 123582 • same locality as for preceding; 6 Nov. 1985; <named-content xmlns:xlink="http://www.w3.org/1999/xlink" content-type="dwc:institutional_code" xlink:type="simple">TAIF</named-content> 123670, 123671 • Taichung City, Chiabautai; 9 Sep. 1962; <named-content xmlns:xlink="http://www.w3.org/1999/xlink" content-type="dwc:institutional_code" xlink:type="simple">NTUF</named-content> 001769, 001771, 001775 • same locality as for preceding; 10 Sep. 1962; <named-content xmlns:xlink="http://www.w3.org/1999/xlink" content-type="dwc:institutional_code" xlink:type="simple">NTUF</named-content> 001773 • Taichung City, Kukuan, 14 Mar. 1971; <named-content xmlns:xlink="http://www.w3.org/1999/xlink" content-type="dwc:institutional_code" xlink:type="simple">NTUF</named-content> 001776.</p></tp:treatment-sec><tp:treatment-sec sec-type="diagnosis" id="SECID0EVFAE"><title>Diagnosis.</title><p>Forewing vein M &lt; 2.0 times vein M<sub>1+2</sub>, cell cu<sub>1</sub> value &gt; 2.0, cell m<sub>1</sub> value &gt; 1.8. Genal processes massive, blunt apically. Male paramere, in profile, with almost straight anterior margin; apex pointed. Distal segment of aedeagus shorter than paramere, apical third inflated, spoon-shaped. Female proctiger truncate apically.</p></tp:treatment-sec><tp:treatment-sec sec-type="description" id="SECID0EBGAE"><title>Description.</title><p><bold><italic>Adults</italic></bold> (Figs <xref ref-type="fig" rid="F1">1</xref>, <xref ref-type="fig" rid="F5">5A, B</xref>). Coloration. Body color greenish brown (Fig. <xref ref-type="fig" rid="F1">1</xref>). Newly emerged individuals light green. Antennae yellow with apices of segments 4, 6, and 8 dark brown, and entire segments 9 and 10 black. Compound eyes dark brown. Ocelli orange. Legs brown. Forewing and hindwing transparent.</p><fig id="F1" position="float" orientation="portrait"><object-id xmlns:xlink="http://www.w3.org/1999/xlink" content-type="doi" xlink:type="simple">10.3897/zookeys.958.52977.figure1</object-id><object-id xmlns:xlink="http://www.w3.org/1999/xlink" content-type="arpha" xlink:type="simple">F6A0820E-A8EC-51B8-8E81-F8AD642A7936</object-id><label>Figure 1.</label><caption><p>Adults of <italic><tp:taxon-name><tp:taxon-name-part taxon-name-part-type="genus" reg="Trioza">Trioza</tp:taxon-name-part> <tp:taxon-name-part taxon-name-part-type="species" reg="turouguei">turouguei</tp:taxon-name-part></tp:taxon-name></italic> sp. nov. <bold>A</bold> male, dorsal view <bold>B</bold> male, lateral view <bold>C</bold> female, dorsal view <bold>D</bold> female, lateral view. Scale bars: 1 mm.</p></caption><graphic xmlns:xlink="http://www.w3.org/1999/xlink" xlink:href="zookeys-958-091-g001.jpg" position="float" orientation="portrait" xlink:type="simple" id="oo_441069.jpg"><uri content-type="original_file" xlink:type="simple">https://binary.pensoft.net/fig/441069</uri></graphic></fig><p>Structure. Body large, length from anterior head margin to tip of folded forewing 5.4–6.8 mm; covered in long fine setae. Head (Fig. <xref ref-type="fig" rid="F2">2A</xref>) nearly as wide as thorax, inclined in a 45° angle from longitudinal body axis. Vertex 1.8–2.0 times as wide as long, moderately concave at posterior margin. Genal processes prominent, 0.8–1.0 times as long as vertex along mid-line, divergent, conical, blunt at apex, pubescent. Antenna (Fig. <xref ref-type="fig" rid="F2">2B</xref>) slender, 10-segmented, 1.5–1.8 times as long as head width, relative length of flagellar segments as 1.0: 0.4: 0.3: 0.4: 0.3: 0.3: 0.2: 0.2, with a single rhinarium on each of segments 4, 6, 8 and 9; longer, pointed terminal seta 1.1 times and shorter, truncate terminal seta 0.2 times as long as segment 10. Thorax weakly arched dorsally. Pronotum deflexed from mesothorax in a 45° angle. Legs slender. Meracanthus well developed, horn-shaped, acute at apex (Fig. <xref ref-type="fig" rid="F2">2C</xref>); metatibia 0.9–1.2 times as long as head width, slightly inflated basally with four or five small spines, with 1+2 or rarely 1+3 apical spurs. Forewing (Fig. <xref ref-type="fig" rid="F2">2D</xref>) 5.4–6.4 times as long as head width, 2.5–2.7 times as long as wide, widest slightly distal to the middle; wing apex subacute, lying in cell m<sub>1</sub> near apex of vein M<sub>1+2</sub>; vein R+M+Cu strictly trifurcating into veins R, M and Cu; vein Rs moderately long, irregularly, concavely curved to fore margin of wing; vein M weakly curved with very long diverging branches; cell m<sub>1</sub> large; vein Cu<sub>1a</sub> strongly curved in the basal third; cell cu<sub>1</sub> smaller than cell m<sub>1</sub>; line connecting apices of veins Rs and Cu<sub>1a</sub> distal of bifurcation of vein M; surface spinules absent except for base of cell cu<sub>2</sub>; radular spinules present along wing margin in the middle of cells m<sub>1</sub>, m<sub>2</sub> and cu<sub>1</sub>. Hindwing 0.7 times as long and 0.5 times as wide as forewing; costal margin with five or six setae proximal to costal break, setae distal to costal break clearly divided into two groups. Abdominal tergites glabrous except for a lateral row on either side of tergite 2 in male and tergite 3 in female.</p><fig id="F2" position="float" orientation="portrait"><object-id xmlns:xlink="http://www.w3.org/1999/xlink" content-type="doi" xlink:type="simple">10.3897/zookeys.958.52977.figure2</object-id><object-id xmlns:xlink="http://www.w3.org/1999/xlink" content-type="arpha" xlink:type="simple">599210D6-2B6A-5E6B-A595-22477CC98CAE</object-id><label>Figure 2.</label><caption><p><italic><tp:taxon-name><tp:taxon-name-part taxon-name-part-type="genus" reg="Trioza">Trioza</tp:taxon-name-part> <tp:taxon-name-part taxon-name-part-type="species" reg="turouguei">turouguei</tp:taxon-name-part></tp:taxon-name></italic> sp. nov. <bold>A</bold> head <bold>B</bold> antenna <bold>C</bold> hind leg <bold>D</bold> forewing. Scale bars: 0.1 mm (<bold>A, B, C</bold>); 1 mm (<bold>D</bold>).</p></caption><graphic xmlns:xlink="http://www.w3.org/1999/xlink" xlink:href="zookeys-958-091-g002.jpg" position="float" orientation="portrait" xlink:type="simple" id="oo_441070.jpg"><uri content-type="original_file" xlink:type="simple">https://binary.pensoft.net/fig/441070</uri></graphic></fig><p>Male terminalia (Fig. <xref ref-type="fig" rid="F3">3A–C</xref>). Proctiger tubular, in profile broadly convex posteriorly, covered in long setae except for basal third laterally (Fig. <xref ref-type="fig" rid="F3">3A</xref>). Subgenital plate subglobular, with long setae laterally and ventrally; dorsal margin angular in basal third. Paramere (Fig. <xref ref-type="fig" rid="F3">3B</xref>) about as long as proctiger; in profile lamellar, irregularly narrowing to apex which is acute and weakly directed anteriad; outer face glabrous except for margins and apex; inner face beset with long setae mostly along fore and hind margins as well as basally. Distal segment of aedeagus (Fig. <xref ref-type="fig" rid="F3">3C</xref>) shorter than paramere, apical third inflated, spoon-shaped; sclerotized end tube of ductus ejaculatorius short, sinuous. Female terminalia (Fig. <xref ref-type="fig" rid="F3">3D</xref>) cuneate, short. Proctiger with straight dorsal margin and blunt apex, as long as subgenital plate; with a transverse row of long setae in the middle and long setae apically; circumanal ring one third as long as proctiger, consisting of two unequal rows of pores (Fig. <xref ref-type="fig" rid="F3">3E</xref>). Subgenital plate, in profile, irregularly triangular, acute at apex; beset in long hairs laterally and ventrally. Dorsal valvulae cuneate, ventral valvulae straight lacking teeth.</p><fig id="F3" position="float" orientation="portrait"><object-id xmlns:xlink="http://www.w3.org/1999/xlink" content-type="doi" xlink:type="simple">10.3897/zookeys.958.52977.figure3</object-id><object-id xmlns:xlink="http://www.w3.org/1999/xlink" content-type="arpha" xlink:type="simple">2A778C52-AE7D-562A-8B3A-C5796D610A44</object-id><label>Figure 3.</label><caption><p>Terminalia of <italic><tp:taxon-name><tp:taxon-name-part taxon-name-part-type="genus" reg="Trioza">Trioza</tp:taxon-name-part> <tp:taxon-name-part taxon-name-part-type="species" reg="turouguei">turouguei</tp:taxon-name-part></tp:taxon-name></italic> sp. nov. in lateral view <bold>A</bold> male terminalia <bold>B</bold> paramere, inner surface <bold>C</bold> distal portion of aedeagus <bold>D</bold> female terminalia <bold>E</bold> detail of female circumanal ring. Scale bars: 0.2 mm (<bold>A, D, E</bold>); 0.1 mm (<bold>B, C</bold>).</p></caption><graphic xmlns:xlink="http://www.w3.org/1999/xlink" xlink:href="zookeys-958-091-g003.jpg" position="float" orientation="portrait" xlink:type="simple" id="oo_441071.jpg"><uri content-type="original_file" xlink:type="simple">https://binary.pensoft.net/fig/441071</uri></graphic></fig><p>Measurements (range, mean ± SD) in mm (5 males, 5 females). Body length (including forewing) ♂ 5.38–6.38, 6.04 ± 0.33; ♀ 6.00–6.81, 6.60 ± 0.27. Head width ♂ 0.83–0.95, 0.89 ± 0.05; ♀ 0.85–0.98, 0.93 ± 0.04. Vertex length ♂ 0.25–0.30, 0.28 ± 0.02; ♀ 0.28–0.30, 0.30 ± 0.01. Genal cone length ♂ 0.23–0.25, 0.25 ± 0.01; ♀ 0.28–0.30, 0.28 ± 0.01. Antenna length ♂ 1.23–1.58, 1.43 ± 0.11; ♀ 1.38–1.55, 1.46 ± 0.07. Metatibia length ♂ 0.88–0.95, 0.93 ± 0.03; ♀ 0.88–0.98, 0.92 ± 0.03. Forewing length ♂ 4.44–5.31, 5.02 ± 0.31; ♀ 5.25–5.88, 5.63 ± 0.19.</p><p><bold><italic>Fifth instar immatures</italic></bold> (Figs <xref ref-type="fig" rid="F4">4A</xref>, <xref ref-type="fig" rid="F5">5D</xref>). Coloration. General color pale green. Body (Fig. <xref ref-type="fig" rid="F4">4A</xref>) form oval, 1.4–1.5 times as long as wide; sclerotized dorsally, membranous ventrally. Dorsal body surface covered in short normal setae or subacute sectasetae; margin of head (Fig. <xref ref-type="fig" rid="F4">4B</xref>), forewing (Fig. <xref ref-type="fig" rid="F4">4C</xref>) and hindwing pads (Fig. <xref ref-type="fig" rid="F4">4D</xref>), as well as caudal plate (Fig. <xref ref-type="fig" rid="F4">4E</xref>) with long, very slender, subacute sectasetae which are relatively densely spaced (distance between setae 0.5–1.0 times their length). Antenna (Fig. <xref ref-type="fig" rid="F4">4G</xref>) weakly curved; 8-segmented; scape and pedicel much thicker than flagellum; relative length of flagellar segments as 1.0: 0.6: 0.3: 0.3: 0.4: 2.3; with a single subapical rhinarium on each of segments 4 and 6, and two on segment 8. Legs moderately long, femur about as long as tibiotarsus; tarsus with two well-developed claws, tarsal arolium (Fig. <xref ref-type="fig" rid="F4">4F</xref>) longer than claws, triangular, with unguitractor but lacking pedicel. Forewing pad 3.0–3.8 times long as broad, 3.0–3.4 times as long as antenna; humeral lobe relatively short, reaching about basal third of eye, angular. Caudal plate broadly rounded caudally, 0.6–0.7 times as long as wide. Circumanal ring (Fig. <xref ref-type="fig" rid="F4">4H</xref>) relatively small, transverse, narrowly oval, 0.2–0.3 times as wide as caudal plate; in ventral position close to hind of caudal plate; outer ring composed of 2–5 rows of pores.</p><fig id="F4" position="float" orientation="portrait"><object-id xmlns:xlink="http://www.w3.org/1999/xlink" content-type="doi" xlink:type="simple">10.3897/zookeys.958.52977.figure4</object-id><object-id xmlns:xlink="http://www.w3.org/1999/xlink" content-type="arpha" xlink:type="simple">D82CDA64-F773-5557-9DD3-CC2550057EE5</object-id><label>Figure 4.</label><caption><p>Fifth instar immature of <italic><tp:taxon-name><tp:taxon-name-part taxon-name-part-type="genus" reg="Trioza">Trioza</tp:taxon-name-part> <tp:taxon-name-part taxon-name-part-type="species" reg="turouguei">turouguei</tp:taxon-name-part></tp:taxon-name></italic> sp. nov. <bold>A</bold> habitus <bold>B</bold> marginal sectasetae of head <bold>C</bold> marginal sectasetae of forewing pad <bold>D</bold> marginal sectasetae of hindwing pad <bold>E</bold> marginal sectasetae of caudal plate <bold>F</bold> tarsal arolium <bold>G</bold> antenna <bold>H</bold> circumanal ring. Scale bars: 0.1 mm.</p></caption><graphic xmlns:xlink="http://www.w3.org/1999/xlink" xlink:href="zookeys-958-091-g004.jpg" position="float" orientation="portrait" xlink:type="simple" id="oo_441072.jpg"><uri content-type="original_file" xlink:type="simple">https://binary.pensoft.net/fig/441072</uri></graphic></fig><fig id="F5" position="float" orientation="portrait"><object-id xmlns:xlink="http://www.w3.org/1999/xlink" content-type="doi" xlink:type="simple">10.3897/zookeys.958.52977.figure5</object-id><object-id xmlns:xlink="http://www.w3.org/1999/xlink" content-type="arpha" xlink:type="simple">26F35C61-2106-5AA7-8A9B-D2F0C0615408</object-id><label>Figure 5.</label><caption><p><italic><tp:taxon-name><tp:taxon-name-part taxon-name-part-type="genus" reg="Trioza">Trioza</tp:taxon-name-part> <tp:taxon-name-part taxon-name-part-type="species" reg="turouguei">turouguei</tp:taxon-name-part></tp:taxon-name></italic> sp. nov. on its host plant, <italic><tp:taxon-name><tp:taxon-name-part taxon-name-part-type="genus" reg="Cinnamomum">Cinnamomum</tp:taxon-name-part> <tp:taxon-name-part taxon-name-part-type="species" reg="osmophloeum">osmophloeum</tp:taxon-name-part></tp:taxon-name></italic> Kanehira <bold>A</bold> male <bold>B</bold> female <bold>C</bold> pea-like galls on stem <bold>D</bold> fifth instar immature in a gall.</p></caption><graphic xmlns:xlink="http://www.w3.org/1999/xlink" xlink:href="zookeys-958-091-g005.jpg" position="float" orientation="portrait" xlink:type="simple" id="oo_441073.jpg"><uri content-type="original_file" xlink:type="simple">https://binary.pensoft.net/fig/441073</uri></graphic></fig><p>Measurements (range, mean ± SD) in mm (5 immatures). Body length 2.63–2.83, 2.76 ± 0.08. Head width 0.85–0.93, 0.88 ± 0.03. Antenna length 0.43–0.48, 0.45 ± 0.02. Metatibiotarsus length 0.60–0.68, 0.65 ± 0.03. Forewing pad length 1.35–1.45, 1.41 ± 0.04. Caudal plate length 0.85–1.00, 0.97 ± 0.07. Caudal plate width 1.45–1.55, 1.52 ± 0.04. Circumanal ring width 0.38–0.44, 0.41 ± 0.02.</p></tp:treatment-sec><tp:treatment-sec sec-type="etymology" id="SECID0EIQAE"><title>Etymology.</title><p>Named after the Chinese common name of the host plant, 土肉桂, transliterated as “<tp:taxon-name><tp:taxon-name-part taxon-name-part-type="genus" reg="Trioza"/><tp:taxon-name-part taxon-name-part-type="species" reg="turouguei">turouguei</tp:taxon-name-part></tp:taxon-name>“; to be treated as a noun in the nominative singular standing in apposition.</p></tp:treatment-sec><tp:treatment-sec sec-type="distribution" id="SECID0EXQAE"><title>Distribution.</title><p>Taiwan.</p></tp:treatment-sec><tp:treatment-sec sec-type="host" id="SECID0E3QAE"><title>Host plant and its phenology.</title><p><italic><tp:taxon-name><tp:taxon-name-part taxon-name-part-type="genus" reg="Cinnamomum">Cinnamomum</tp:taxon-name-part> <tp:taxon-name-part taxon-name-part-type="species" reg="osmophloeum">osmophloeum</tp:taxon-name-part></tp:taxon-name></italic> Kaneh. (<tp:taxon-name><tp:taxon-name-part taxon-name-part-type="family">Lauraceae</tp:taxon-name-part></tp:taxon-name>). Leaf and flower buds of <italic><tp:taxon-name><tp:taxon-name-part taxon-name-part-type="genus" reg="Cinnamomum">C.</tp:taxon-name-part> <tp:taxon-name-part taxon-name-part-type="species" reg="osmophloeum">osmophloeum</tp:taxon-name-part></tp:taxon-name></italic> appear in late April. Young leaves grow from late May to late June and flowers bloom from early June to August. Fruits ripen from September to November.</p></tp:treatment-sec><tp:treatment-sec sec-type="biology" id="SECID0E4RAE"><title>Biology.</title><p><italic><tp:taxon-name><tp:taxon-name-part taxon-name-part-type="genus" reg="Trioza">Trioza</tp:taxon-name-part> <tp:taxon-name-part taxon-name-part-type="species" reg="turouguei">turouguei</tp:taxon-name-part></tp:taxon-name></italic> sp. nov. is univoltine and induces pea-shaped galls (Fig. <xref ref-type="fig" rid="F5">5C, D</xref>) on the stems of new shoots of <italic><tp:taxon-name><tp:taxon-name-part taxon-name-part-type="genus" reg="Cinnamomum">C.</tp:taxon-name-part> <tp:taxon-name-part taxon-name-part-type="species" reg="osmophloeum">osmophloeum</tp:taxon-name-part></tp:taxon-name></italic>. The galls are unilocular with a single immature in each chamber. The annual life cycle of the gall is synchronized with the host phenology and passes through the following four stages of development as defined by <xref ref-type="bibr" rid="B40">Rohfritsch (1992)</xref>. (1) Initiation: this stage is very short lasting from late April to the early May. After the first instar inserts its stylets into the phloem and injects saliva, the area on which it sits, either a flower, or leaf petiole, or a tender stem, transforms into a tiny pit and the surrounding area starts swelling. (2) Growth and differentiation: from late May to November, the gall forms and completely covers the immature. The second instar appears in late May and lasts until September. The third and fourth instars can be found in October and November, respectively. (3) Maturation: in December, the gall enters the maturation stage, and the immatures attain the final (fifth) instar. The gall reaches its maximum size with a diameter/length of 5.0/7.8 mm. (4) Dehiscence: during January and March, the gall dehisces by mechanical force in the gall tissue. The final instar immatures crawl out of the gall where the adults emerge. Soon after, the adults start mating.</p></tp:treatment-sec><tp:treatment-sec sec-type="Affinities" id="SECID0EBTAE"><title>Affinities.</title><p><xref ref-type="bibr" rid="B20">Hollis and Martin (1997)</xref> listed ten named triozid species from the Old World and one undescribed <italic><tp:taxon-name><tp:taxon-name-part taxon-name-part-type="genus" reg="Trioza">Trioza</tp:taxon-name-part></tp:taxon-name></italic> species from the New World associated with <italic><tp:taxon-name><tp:taxon-name-part taxon-name-part-type="genus" reg="Cinnamomum">Cinnamomum</tp:taxon-name-part></tp:taxon-name></italic> spp. An updated list of the Old World species is provided in Table <xref ref-type="table" rid="T1">1</xref>, taking into account taxonomical changes of the last 20 years including some proposed here. Despite a certain morphological resemblance among the Old World species, it is questionable if the group is monophyletic. The species share (mostly) following characters: genal processes developed, more than half vertex length; antennal segment 3 very long (not in <italic><tp:taxon-name><tp:taxon-name-part taxon-name-part-type="genus" reg="Trioza">T.</tp:taxon-name-part> <tp:taxon-name-part taxon-name-part-type="species" reg="hangzhouica">hangzhouica</tp:taxon-name-part></tp:taxon-name></italic> (Li, 1994)); terminal antennal setae strongly unequal in length; forewing transparent, with short concave or sometimes sinuous vein Rs; hindwing over half as long as forewing; metatibia with a group of basal spines and 1+2 small apical spurs (1+3 in <italic><tp:taxon-name><tp:taxon-name-part taxon-name-part-type="genus" reg="Trioza">T.</tp:taxon-name-part> <tp:taxon-name-part taxon-name-part-type="species" reg="exoterica">exoterica</tp:taxon-name-part></tp:taxon-name></italic> Yang, 1984 and <italic><tp:taxon-name><tp:taxon-name-part taxon-name-part-type="genus" reg="Trioza">T.</tp:taxon-name-part> <tp:taxon-name-part taxon-name-part-type="species" reg="nigricamphorae">nigricamphorae</tp:taxon-name-part></tp:taxon-name></italic> Li, 1993).</p><p><xref ref-type="bibr" rid="B27">Li (2005</xref>, <xref ref-type="bibr" rid="B28">2011</xref>) erected two ill-defined, probably polyphyletic genera <italic><tp:taxon-name><tp:taxon-name-part taxon-name-part-type="genus" reg="Triozopsis">Triozopsis</tp:taxon-name-part></tp:taxon-name></italic> (type species <italic><tp:taxon-name><tp:taxon-name-part taxon-name-part-type="genus" reg="Trioza">Trioza</tp:taxon-name-part> <tp:taxon-name-part taxon-name-part-type="species" reg="nigricamphorae">nigricamphorae</tp:taxon-name-part></tp:taxon-name></italic>) and <italic><tp:taxon-name><tp:taxon-name-part taxon-name-part-type="genus" reg="Metatriozidus">Metatriozidus</tp:taxon-name-part></tp:taxon-name></italic> (type species <italic><tp:taxon-name><tp:taxon-name-part taxon-name-part-type="genus" reg="Metatriozidus">Metatriozidus</tp:taxon-name-part> <tp:taxon-name-part taxon-name-part-type="species" reg="ileicisuga">ileicisuga</tp:taxon-name-part></tp:taxon-name></italic> Li, 2011) in which he also placed species associated with <italic><tp:taxon-name><tp:taxon-name-part taxon-name-part-type="genus" reg="Cinnamomum">Cinnamomum</tp:taxon-name-part></tp:taxon-name></italic>. Here we adopt the broad concept of <italic><tp:taxon-name><tp:taxon-name-part taxon-name-part-type="genus" reg="Trioza">Trioza</tp:taxon-name-part></tp:taxon-name></italic> Foerster by <xref ref-type="bibr" rid="B18">Hollis (1984)</xref> and consider <italic><tp:taxon-name><tp:taxon-name-part taxon-name-part-type="genus" reg="Metatriozidus">Metatriozidus</tp:taxon-name-part></tp:taxon-name></italic> and <italic><tp:taxon-name><tp:taxon-name-part taxon-name-part-type="genus" reg="Triozopsis">Triozopsis</tp:taxon-name-part></tp:taxon-name></italic> as subjective synonyms following <xref ref-type="bibr" rid="B48">Yang et al. (2013)</xref>.</p><p>Based on the examination of relevant types (<named-content xmlns:xlink="http://www.w3.org/1999/xlink" content-type="dwc:institutional_code" xlink:type="simple">CAUB</named-content>) we propose here following new synonymy: <italic><tp:taxon-name><tp:taxon-name-part taxon-name-part-type="genus" reg="Trioza">Trioza</tp:taxon-name-part> <tp:taxon-name-part taxon-name-part-type="species" reg="inflata">inflata</tp:taxon-name-part></tp:taxon-name></italic> Li, 1992, = <italic><tp:taxon-name><tp:taxon-name-part taxon-name-part-type="genus" reg="Trioza">Trioza</tp:taxon-name-part> <tp:taxon-name-part taxon-name-part-type="species" reg="xiangicamphorae">xiangicamphorae</tp:taxon-name-part></tp:taxon-name></italic> Li, 1992, syn. nov.</p><p><xref ref-type="bibr" rid="B33">Mound and Halsey (1978)</xref> transferred <italic><tp:taxon-name><tp:taxon-name-part taxon-name-part-type="genus" reg="Siphonaleyrodes">Siphonaleyrodes</tp:taxon-name-part> <tp:taxon-name-part taxon-name-part-type="species" reg="formosanus">formosanus</tp:taxon-name-part></tp:taxon-name></italic> Takahashi, 1932 from whiteflies to psyllids and synonymised it with <italic><tp:taxon-name><tp:taxon-name-part taxon-name-part-type="genus" reg="Trioza">Trioza</tp:taxon-name-part> <tp:taxon-name-part taxon-name-part-type="species" reg="cinnamomi">cinnamomi</tp:taxon-name-part></tp:taxon-name></italic> (Boselli, 1931). According to the original description, the immatures of <italic><tp:taxon-name><tp:taxon-name-part taxon-name-part-type="genus" reg="Siphonaleyrodes">S.</tp:taxon-name-part> <tp:taxon-name-part taxon-name-part-type="species" reg="formosanus">formosanus</tp:taxon-name-part></tp:taxon-name></italic> are relatively slender and possess several rows of marginal sectasetae (<xref ref-type="bibr" rid="B41">Takahashi 1932</xref>). Immatures of <italic><tp:taxon-name><tp:taxon-name-part taxon-name-part-type="genus" reg="Trioza">T.</tp:taxon-name-part> <tp:taxon-name-part taxon-name-part-type="species" reg="cinnamomi">cinnamomi</tp:taxon-name-part></tp:taxon-name></italic> on the other hand are broader and possess only a single row of marginal sectasetae (<xref ref-type="bibr" rid="B32">Miyatake 1969</xref>; <named-content xmlns:xlink="http://www.w3.org/1999/xlink" content-type="dwc:institutional_code" xlink:type="simple">NHMB</named-content> data). Based on this evidence, we conclude that the two taxa are not conspecific and remove the former from synonymy with <italic><tp:taxon-name><tp:taxon-name-part taxon-name-part-type="genus" reg="Siphonaleyrodes">Siphonaleyrodes</tp:taxon-name-part> <tp:taxon-name-part taxon-name-part-type="species" reg="formosanus">formosanus</tp:taxon-name-part></tp:taxon-name></italic>, stat. rev. The species is currently only known from immatures which makes it difficult to place this genus within the current classification of <tp:taxon-name><tp:taxon-name-part taxon-name-part-type="family">Triozidae</tp:taxon-name-part></tp:taxon-name> (<xref ref-type="bibr" rid="B3">Burckhardt and Ouvrard 2012</xref>, <xref ref-type="bibr" rid="B39">Percy et al. 2018</xref>). The type material of <italic><tp:taxon-name><tp:taxon-name-part taxon-name-part-type="genus" reg="Siphonaleyrodes">S.</tp:taxon-name-part> <tp:taxon-name-part taxon-name-part-type="species" reg="formosanus">formosanus</tp:taxon-name-part></tp:taxon-name></italic> is apparently lost (M. M. Yang, pers. obs.).</p><p><italic><tp:taxon-name><tp:taxon-name-part taxon-name-part-type="genus" reg="Trioza">Trioza</tp:taxon-name-part> <tp:taxon-name-part taxon-name-part-type="species" reg="turouguei">turouguei</tp:taxon-name-part></tp:taxon-name></italic> sp. nov. differs from the other species associated with <italic><tp:taxon-name><tp:taxon-name-part taxon-name-part-type="genus" reg="Cinnamomum">Cinnamomum</tp:taxon-name-part></tp:taxon-name></italic> as indicated in the following keys. In particular, it is diagnosed by details of the male and female terminalia and the multilayered circumanal ring in the immature.</p><table-wrap id="T1" position="float" orientation="portrait"><label>Table 1.</label><caption><p>Old World <tp:taxon-name><tp:taxon-name-part taxon-name-part-type="family">Triozidae</tp:taxon-name-part></tp:taxon-name> associated with <italic><tp:taxon-name><tp:taxon-name-part taxon-name-part-type="genus" reg="Cinnamomum">Cinnamomum</tp:taxon-name-part></tp:taxon-name></italic> (<tp:taxon-name><tp:taxon-name-part taxon-name-part-type="family">Lauraceae</tp:taxon-name-part></tp:taxon-name>). Plant names marked with asterisk are confirmed hosts as defined by <xref ref-type="bibr" rid="B6">Burckhardt et al. (2014)</xref>.</p></caption><table id="TID0E2RBG" rules="all"><tbody><tr><th rowspan="1" colspan="1">Psylloid species</th><th rowspan="1" colspan="1">Host species</th><th rowspan="1" colspan="1">Gall type</th><th rowspan="1" colspan="1">Distribution</th><th rowspan="1" colspan="1">Reference</th></tr><tr><td rowspan="1" colspan="1"><italic><tp:taxon-name><tp:taxon-name-part taxon-name-part-type="genus" reg="Siphonaleyrodes">Siphonaleyrodes</tp:taxon-name-part> <tp:taxon-name-part taxon-name-part-type="species" reg="formosanus">formosanus</tp:taxon-name-part></tp:taxon-name></italic> Takahashi, 1932, stat. rev.</td><td rowspan="1" colspan="1">*<italic><tp:taxon-name><tp:taxon-name-part taxon-name-part-type="genus" reg="Cinnamomum">Cinnamomum</tp:taxon-name-part> <tp:taxon-name-part taxon-name-part-type="species" reg="reticulatum">reticulatum</tp:taxon-name-part></tp:taxon-name></italic> Hayata</td><td rowspan="1" colspan="1">pit galls</td><td rowspan="1" colspan="1">Taiwan</td><td rowspan="1" colspan="1">
                    <xref ref-type="bibr" rid="B41">Takahashi (1932)</xref>
                  </td></tr><tr><td rowspan="1" colspan="1"><italic><tp:taxon-name><tp:taxon-name-part taxon-name-part-type="genus" reg="Trioza">Trioza</tp:taxon-name-part> <tp:taxon-name-part taxon-name-part-type="species" reg="camphorae">camphorae</tp:taxon-name-part></tp:taxon-name></italic> Sasaki, 1910</td><td rowspan="1" colspan="1">*<italic><tp:taxon-name><tp:taxon-name-part taxon-name-part-type="genus" reg="Cinnamomum">Cinnamomum</tp:taxon-name-part> <tp:taxon-name-part taxon-name-part-type="species" reg="camphora">camphora</tp:taxon-name-part></tp:taxon-name></italic> (L.) J. Presl</td><td rowspan="1" colspan="1">pit galls</td><td rowspan="1" colspan="1">India ?, Japan, Taiwan, China</td><td rowspan="1" colspan="1"><xref ref-type="bibr" rid="B28">Li (2011)</xref>, <xref ref-type="bibr" rid="B48">Yang et al. (2013)</xref>, <xref ref-type="bibr" rid="B5">Burckhardt et al. (2018)</xref></td></tr><tr><td rowspan="1" colspan="1"><italic><tp:taxon-name><tp:taxon-name-part taxon-name-part-type="genus" reg="Trioza">Trioza</tp:taxon-name-part> <tp:taxon-name-part taxon-name-part-type="species" reg="camphoricola">camphoricola</tp:taxon-name-part></tp:taxon-name></italic> Li, 1993</td><td rowspan="1" colspan="1"><italic><tp:taxon-name><tp:taxon-name-part taxon-name-part-type="genus" reg="Cinnamomum">Cinnamomum</tp:taxon-name-part> <tp:taxon-name-part taxon-name-part-type="species" reg="camphora">camphora</tp:taxon-name-part></tp:taxon-name></italic> (L.) J. Presl</td><td rowspan="1" colspan="1">?</td><td rowspan="1" colspan="1">China</td><td rowspan="1" colspan="1">
                    <xref ref-type="bibr" rid="B28">Li (2011)</xref>
                  </td></tr><tr><td rowspan="1" colspan="1"><italic><tp:taxon-name><tp:taxon-name-part taxon-name-part-type="genus" reg="Trioza">Trioza</tp:taxon-name-part> <tp:taxon-name-part taxon-name-part-type="species" reg="cinnamomi">cinnamomi</tp:taxon-name-part></tp:taxon-name></italic> (Boselli, 1931)</td><td rowspan="1" colspan="1">*<italic><tp:taxon-name><tp:taxon-name-part taxon-name-part-type="genus" reg="Cinnamomum">Cinnamomum</tp:taxon-name-part> <tp:taxon-name-part taxon-name-part-type="species" reg="doederleinii">doederleinii</tp:taxon-name-part></tp:taxon-name></italic> Engl., *<italic><tp:taxon-name><tp:taxon-name-part taxon-name-part-type="genus" reg="Cinnamomum">C.</tp:taxon-name-part> <tp:taxon-name-part taxon-name-part-type="species" reg="loureiroi">loureiroi</tp:taxon-name-part></tp:taxon-name></italic> Nees, *<italic><tp:taxon-name><tp:taxon-name-part taxon-name-part-type="genus" reg="Cinnamomum">C.</tp:taxon-name-part> <tp:taxon-name-part taxon-name-part-type="species" reg="tenuifolium">tenuifolium</tp:taxon-name-part></tp:taxon-name></italic> (Makino) Sugim., *<italic><tp:taxon-name><tp:taxon-name-part taxon-name-part-type="genus" reg="Cinnamomum">C.</tp:taxon-name-part> <tp:taxon-name-part taxon-name-part-type="species" reg="yabunikkei">yabunikkei</tp:taxon-name-part></tp:taxon-name></italic> H. Ohba, <italic><tp:taxon-name><tp:taxon-name-part taxon-name-part-type="genus" reg="Neolitsea">Neolitsea</tp:taxon-name-part> <tp:taxon-name-part taxon-name-part-type="species" reg="aciculata">aciculata</tp:taxon-name-part></tp:taxon-name></italic> (Blume) Koidz.</td><td rowspan="1" colspan="1">pit galls</td><td rowspan="1" colspan="1">Japan, Korea (the record from Taiwan is erroneous as <italic><tp:taxon-name><tp:taxon-name-part taxon-name-part-type="genus" reg="Trioza">T.</tp:taxon-name-part> <tp:taxon-name-part taxon-name-part-type="species" reg="cinnamomi">cinnamomi</tp:taxon-name-part></tp:taxon-name></italic> was described from Japan and not Taiwan)</td><td rowspan="1" colspan="1"><xref ref-type="bibr" rid="B14">Hodkinson (1983</xref>, <xref ref-type="bibr" rid="B16">1986</xref>), <xref ref-type="bibr" rid="B8">Cho et al. (2017)</xref></td></tr><tr><td rowspan="1" colspan="1"><italic><tp:taxon-name><tp:taxon-name-part taxon-name-part-type="genus" reg="Trioza">Trioza</tp:taxon-name-part> <tp:taxon-name-part taxon-name-part-type="species" reg="exoterica">exoterica</tp:taxon-name-part></tp:taxon-name></italic> Yang, 1984; = <italic><tp:taxon-name><tp:taxon-name-part taxon-name-part-type="genus" reg="Trioza">Trioza</tp:taxon-name-part> <tp:taxon-name-part taxon-name-part-type="species" reg="parthenoxyli">parthenoxyli</tp:taxon-name-part></tp:taxon-name></italic> Yang &amp; Li, in Li &amp; Yang, 1985</td><td rowspan="1" colspan="1"><italic><tp:taxon-name><tp:taxon-name-part taxon-name-part-type="genus" reg="Cinnamomum">Cinnamomum</tp:taxon-name-part> <tp:taxon-name-part taxon-name-part-type="species" reg="porrectum">porrectum</tp:taxon-name-part></tp:taxon-name></italic> (Roxb.) Kosterm., *<italic><tp:taxon-name><tp:taxon-name-part taxon-name-part-type="genus" reg="Cryptocarya">Cryptocarya</tp:taxon-name-part> <tp:taxon-name-part taxon-name-part-type="species" reg="chinensis">chinensis</tp:taxon-name-part></tp:taxon-name></italic> (Hance) Hemsl. (<tp:taxon-name><tp:taxon-name-part taxon-name-part-type="family">Lauraceae</tp:taxon-name-part></tp:taxon-name>)</td><td rowspan="1" colspan="1">leaf curling gall</td><td rowspan="1" colspan="1">China, Taiwan</td><td rowspan="1" colspan="1">
                    <xref ref-type="bibr" rid="B28">Li (2011)</xref>
                  </td></tr><tr><td rowspan="1" colspan="1"><italic><tp:taxon-name><tp:taxon-name-part taxon-name-part-type="genus" reg="Trioza">Trioza</tp:taxon-name-part> <tp:taxon-name-part taxon-name-part-type="species" reg="guipicircularis">guipicircularis</tp:taxon-name-part></tp:taxon-name></italic> (Li, 2011) = <italic><tp:taxon-name><tp:taxon-name-part taxon-name-part-type="genus" reg="Trioza">Trioza</tp:taxon-name-part> <tp:taxon-name-part taxon-name-part-type="species" reg="circularis">circularis</tp:taxon-name-part></tp:taxon-name></italic> Li, 1993 nec Froggatt, 1901; primary homonym</td><td rowspan="1" colspan="1"><italic><tp:taxon-name><tp:taxon-name-part taxon-name-part-type="genus" reg="Cinnamomum">Cinnamomum</tp:taxon-name-part> <tp:taxon-name-part taxon-name-part-type="species" reg="austrosinense">austrosinense</tp:taxon-name-part></tp:taxon-name></italic> H. T. Chang</td><td rowspan="1" colspan="1">closed gall (not pit gall as recorded in <xref ref-type="bibr" rid="B20">Hollis and Martin 1997</xref>)</td><td rowspan="1" colspan="1">China</td><td rowspan="1" colspan="1">
                    <xref ref-type="bibr" rid="B28">Li (2011)</xref>
                  </td></tr><tr><td rowspan="1" colspan="1"><italic><tp:taxon-name><tp:taxon-name-part taxon-name-part-type="genus" reg="Trioza">Trioza</tp:taxon-name-part> <tp:taxon-name-part taxon-name-part-type="species" reg="hangzhouica">hangzhouica</tp:taxon-name-part></tp:taxon-name></italic> (Li, 1994)</td><td rowspan="1" colspan="1"><italic><tp:taxon-name><tp:taxon-name-part taxon-name-part-type="genus" reg="Cinnamomum">Cinnamomum</tp:taxon-name-part> <tp:taxon-name-part taxon-name-part-type="species" reg="tenuifolium">tenuifolium</tp:taxon-name-part></tp:taxon-name></italic> (Makino) Sugim.</td><td rowspan="1" colspan="1">unknown</td><td rowspan="1" colspan="1">China</td><td rowspan="1" colspan="1">
                    <xref ref-type="bibr" rid="B28">Li (2011)</xref>
                  </td></tr><tr><td rowspan="1" colspan="1"><italic><tp:taxon-name><tp:taxon-name-part taxon-name-part-type="genus" reg="Trioza">Trioza</tp:taxon-name-part> <tp:taxon-name-part taxon-name-part-type="species" reg="inflata">inflata</tp:taxon-name-part></tp:taxon-name></italic> Li, 1992, = <italic><tp:taxon-name><tp:taxon-name-part taxon-name-part-type="genus" reg="Trioza">Trioza</tp:taxon-name-part> <tp:taxon-name-part taxon-name-part-type="species" reg="xiangicamphorae">xiangicamphorae</tp:taxon-name-part></tp:taxon-name></italic> Li, 1992, syn. nov.</td><td rowspan="1" colspan="1"><italic><tp:taxon-name><tp:taxon-name-part taxon-name-part-type="genus" reg="Cinnamomum">Cinnamomum</tp:taxon-name-part> <tp:taxon-name-part taxon-name-part-type="species" reg="iners">iners</tp:taxon-name-part></tp:taxon-name></italic> Reinw. ex Blume, <italic><tp:taxon-name><tp:taxon-name-part taxon-name-part-type="genus" reg="Cinnamomum">C.</tp:taxon-name-part> <tp:taxon-name-part taxon-name-part-type="species" reg="verum">verum</tp:taxon-name-part></tp:taxon-name></italic> J. Presl</td><td rowspan="1" colspan="1">?</td><td rowspan="1" colspan="1">China</td><td rowspan="1" colspan="1">
                    <xref ref-type="bibr" rid="B28">Li (2011)</xref>
                  </td></tr><tr><td rowspan="1" colspan="1"><italic><tp:taxon-name><tp:taxon-name-part taxon-name-part-type="genus" reg="Trioza">Trioza</tp:taxon-name-part> <tp:taxon-name-part taxon-name-part-type="species" reg="macularicamphorae">macularicamphorae</tp:taxon-name-part></tp:taxon-name></italic> Li, 1992</td><td rowspan="1" colspan="1"><italic><tp:taxon-name><tp:taxon-name-part taxon-name-part-type="genus" reg="Cinnamomum">Cinnamomum</tp:taxon-name-part> <tp:taxon-name-part taxon-name-part-type="species" reg="iners">iners</tp:taxon-name-part></tp:taxon-name></italic> Reinw. ex Blume</td><td rowspan="1" colspan="1">?</td><td rowspan="1" colspan="1">China</td><td rowspan="1" colspan="1">
                    <xref ref-type="bibr" rid="B28">Li (2011)</xref>
                  </td></tr><tr><td rowspan="1" colspan="1"><italic><tp:taxon-name><tp:taxon-name-part taxon-name-part-type="genus" reg="Trioza">Trioza</tp:taxon-name-part> <tp:taxon-name-part taxon-name-part-type="species" reg="magnicamphorae">magnicamphorae</tp:taxon-name-part></tp:taxon-name></italic> Li, 1993</td><td rowspan="1" colspan="1"><italic><tp:taxon-name><tp:taxon-name-part taxon-name-part-type="genus" reg="Cinnamomum">Cinnamomum</tp:taxon-name-part> <tp:taxon-name-part taxon-name-part-type="species" reg="camphora">camphora</tp:taxon-name-part></tp:taxon-name></italic> (L.) J.Presl</td><td rowspan="1" colspan="1">?</td><td rowspan="1" colspan="1">China</td><td rowspan="1" colspan="1">
                    <xref ref-type="bibr" rid="B28">Li (2011)</xref>
                  </td></tr><tr><td rowspan="1" colspan="1"><italic><tp:taxon-name><tp:taxon-name-part taxon-name-part-type="genus" reg="Trioza">Trioza</tp:taxon-name-part> <tp:taxon-name-part taxon-name-part-type="species" reg="monri">monri</tp:taxon-name-part></tp:taxon-name></italic> Burckhardt, 2018 = <italic><tp:taxon-name><tp:taxon-name-part taxon-name-part-type="genus" reg="Trioza">Trioza</tp:taxon-name-part> <tp:taxon-name-part taxon-name-part-type="species" reg="laqueus">laqueus</tp:taxon-name-part> <tp:taxon-name-part taxon-name-part-type="subspecies" reg="minor">minor</tp:taxon-name-part></tp:taxon-name></italic> Kandasamy, 1986</td><td rowspan="1" colspan="1"><italic><tp:taxon-name><tp:taxon-name-part taxon-name-part-type="genus" reg="Cinnamomum">Cinnamomum</tp:taxon-name-part></tp:taxon-name></italic> sp.</td><td rowspan="1" colspan="1">?</td><td rowspan="1" colspan="1">India</td><td rowspan="1" colspan="1">
                    <xref ref-type="bibr" rid="B5">Burckhardt et al. (2018)</xref>
                  </td></tr><tr><td rowspan="1" colspan="1"><italic><tp:taxon-name><tp:taxon-name-part taxon-name-part-type="genus" reg="Trioza">Trioza</tp:taxon-name-part> <tp:taxon-name-part taxon-name-part-type="species" reg="nigricamphorae">nigricamphorae</tp:taxon-name-part></tp:taxon-name></italic> Li, 1993</td><td rowspan="1" colspan="1"><italic><tp:taxon-name><tp:taxon-name-part taxon-name-part-type="genus" reg="Cinnamomum">Cinnamomum</tp:taxon-name-part> <tp:taxon-name-part taxon-name-part-type="species" reg="camphora">camphora</tp:taxon-name-part></tp:taxon-name></italic> (L.) J.Presl</td><td rowspan="1" colspan="1">?</td><td rowspan="1" colspan="1">China</td><td rowspan="1" colspan="1">
                    <xref ref-type="bibr" rid="B28">Li (2011)</xref>
                  </td></tr><tr><td rowspan="1" colspan="1"><italic><tp:taxon-name><tp:taxon-name-part taxon-name-part-type="genus" reg="Trioza">Trioza</tp:taxon-name-part> <tp:taxon-name-part taxon-name-part-type="species" reg="turouguei">turouguei</tp:taxon-name-part></tp:taxon-name></italic> sp. nov.</td><td rowspan="1" colspan="1">*<italic><tp:taxon-name><tp:taxon-name-part taxon-name-part-type="genus" reg="Cinnamomum">Cinnamomum</tp:taxon-name-part> <tp:taxon-name-part taxon-name-part-type="species" reg="osmophloeum">osmophloeum</tp:taxon-name-part></tp:taxon-name></italic> Kaneh.</td><td rowspan="1" colspan="1">mung-pea like stem gall</td><td rowspan="1" colspan="1">Taiwan</td><td rowspan="1" colspan="1">this paper</td></tr><tr><td rowspan="1" colspan="1"><italic><tp:taxon-name><tp:taxon-name-part taxon-name-part-type="genus" reg="Trioza">Trioza</tp:taxon-name-part> <tp:taxon-name-part taxon-name-part-type="species" reg="pseudocinnamomi">pseudocinnamomi</tp:taxon-name-part></tp:taxon-name></italic> Li, 1993</td><td rowspan="1" colspan="1"><italic><tp:taxon-name><tp:taxon-name-part taxon-name-part-type="genus" reg="Cinnamomum">Cinnamomum</tp:taxon-name-part> <tp:taxon-name-part taxon-name-part-type="species" reg="burmanni">burmanni</tp:taxon-name-part></tp:taxon-name></italic> (Nees &amp; T. Nees) Blume</td><td rowspan="1" colspan="1">?</td><td rowspan="1" colspan="1">China</td><td rowspan="1" colspan="1">
                    <xref ref-type="bibr" rid="B28">Li (2011)</xref>
                  </td></tr></tbody></table></table-wrap></tp:treatment-sec><ref-list><ref id="B40"><mixed-citation xmlns:xlink="http://www.w3.org/1999/xlink" xlink:type="simple"><person-group><name name-style="western"><surname>Rohfritsch</surname><given-names>O</given-names></name></person-group> (<year>1992</year>) <article-title>Patterns in gall development.</article-title> In: <person-group><name name-style="western"><surname>Shorthouse</surname><given-names>JD</given-names></name><name name-style="western"><surname>Rohfritsch</surname><given-names>O</given-names></name></person-group> (<role>Eds</role>) <issue-title>Biology of Insect-Induced Galls.</issue-title><source>Oxford University Press, Oxford</source>, <fpage>60</fpage>–<lpage>86</lpage>. <ext-link xlink:type="simple" ext-link-type="uri" xlink:href="https://ci.nii.ac.jp/naid/10027847420/">https://ci.nii.ac.jp/naid/10027847420/</ext-link></mixed-citation></ref><ref id="B20"><mixed-citation xmlns:xlink="http://www.w3.org/1999/xlink" xlink:type="simple"><person-group><name name-style="western"><surname>Hollis</surname><given-names>D</given-names></name><name name-style="western"><surname>Martin</surname><given-names>JH</given-names></name></person-group> (<year>1997</year>) <article-title>Jumping plantlice (<tp:taxon-name><tp:taxon-name-part taxon-name-part-type="order">Hemiptera</tp:taxon-name-part></tp:taxon-name>: <tp:taxon-name><tp:taxon-name-part taxon-name-part-type="superfamily">Psylloidea</tp:taxon-name-part></tp:taxon-name>) attacking avocado pear trees, <italic><tp:taxon-name><tp:taxon-name-part taxon-name-part-type="genus">Persea</tp:taxon-name-part> <tp:taxon-name-part taxon-name-part-type="species">americana</tp:taxon-name-part></tp:taxon-name></italic>, in the New World, with a review of <tp:taxon-name><tp:taxon-name-part taxon-name-part-type="family">Lauraceae</tp:taxon-name-part></tp:taxon-name>-feeding among psylloids.</article-title><source>Bulletin of Entomological Research</source><volume>87</volume>(<issue>5</issue>): <fpage>471</fpage>–<lpage>480</lpage>. <ext-link xlink:type="simple" ext-link-type="doi" xlink:href="10.1017/S000748530004133X">https://doi.org/10.1017/S000748530004133X</ext-link></mixed-citation></ref><ref id="B6"><mixed-citation xmlns:xlink="http://www.w3.org/1999/xlink" xlink:type="simple"><person-group><name name-style="western"><surname>Burckhardt</surname><given-names>D</given-names></name><name name-style="western"><surname>Ouvrard</surname><given-names>D</given-names></name><name name-style="western"><surname>Queiroz</surname><given-names>D</given-names></name><name name-style="western"><surname>Percy</surname><given-names>D</given-names></name></person-group> (<year>2014</year>) <article-title>Psyllid host-plants (<tp:taxon-name><tp:taxon-name-part taxon-name-part-type="order">Hemiptera</tp:taxon-name-part></tp:taxon-name>: <tp:taxon-name><tp:taxon-name-part taxon-name-part-type="superfamily">Psylloidea</tp:taxon-name-part></tp:taxon-name>): resolving a semantic problem.</article-title><source>Florida Entomologist</source><volume>97</volume>(<issue>1</issue>): <fpage>242</fpage>–<lpage>246</lpage>. <ext-link xlink:type="simple" ext-link-type="doi" xlink:href="10.1653/024.097.0132">https://doi.org/10.1653/024.097.0132</ext-link></mixed-citation></ref><ref id="B41"><mixed-citation xmlns:xlink="http://www.w3.org/1999/xlink" xlink:type="simple"><person-group><name name-style="western"><surname>Takahashi</surname><given-names>R</given-names></name></person-group> (<year>1932</year>) <article-title><tp:taxon-name><tp:taxon-name-part taxon-name-part-type="family">Aleyrodidae</tp:taxon-name-part></tp:taxon-name> of Formosa. Part I.</article-title><source>Report of the Department of Agriculture Government Research Institute of Formosa</source><volume>59</volume>: <fpage>1</fpage>–<lpage>57</lpage>.</mixed-citation></ref><ref id="B28"><mixed-citation xmlns:xlink="http://www.w3.org/1999/xlink" xlink:type="simple"><person-group><name name-style="western"><surname>Li</surname><given-names>F</given-names></name></person-group> (<year>2011</year>) <source><tp:taxon-name><tp:taxon-name-part taxon-name-part-type="infraorder">Psyllidomorpha</tp:taxon-name-part></tp:taxon-name> of China (<tp:taxon-name><tp:taxon-name-part taxon-name-part-type="class">Insecta</tp:taxon-name-part></tp:taxon-name>: <tp:taxon-name><tp:taxon-name-part taxon-name-part-type="order">Hemiptera</tp:taxon-name-part></tp:taxon-name>).</source><publisher-name>Science Press</publisher-name>, <publisher-loc>Beijing, China</publisher-loc>, <size units="page">1976 pp</size>.</mixed-citation></ref><ref id="B48"><mixed-citation xmlns:xlink="http://www.w3.org/1999/xlink" xlink:type="simple"><person-group><name name-style="western"><surname>Yang</surname><given-names>MM</given-names></name><name name-style="western"><surname>Burckhardt</surname><given-names>D</given-names></name><name name-style="western"><surname>Fang</surname><given-names>S</given-names></name></person-group> (<year>2013</year>) <source><tp:taxon-name><tp:taxon-name-part taxon-name-part-type="superfamily">Psylloidea</tp:taxon-name-part></tp:taxon-name> of Taiwan. Volume II. Family <tp:taxon-name><tp:taxon-name-part taxon-name-part-type="family">Triozidae</tp:taxon-name-part></tp:taxon-name>.</source><publisher-name>National Chung Hsing University</publisher-name>, <publisher-loc>Taichung, Taiwan</publisher-loc>, <size units="page">160 pp</size>.</mixed-citation></ref><ref id="B5"><mixed-citation xmlns:xlink="http://www.w3.org/1999/xlink" xlink:type="simple"><person-group><name name-style="western"><surname>Burckhardt</surname><given-names>D</given-names></name><name name-style="western"><surname>Sharma</surname><given-names>A</given-names></name><name name-style="western"><surname>Raman</surname><given-names>A</given-names></name></person-group> (<year>2018</year>) <article-title>Checklist and comments on the jumping plant-lice (<tp:taxon-name><tp:taxon-name-part taxon-name-part-type="order">Hemiptera</tp:taxon-name-part></tp:taxon-name>: <tp:taxon-name><tp:taxon-name-part taxon-name-part-type="superfamily">Psylloidea</tp:taxon-name-part></tp:taxon-name>) from the Indian subcontinent.</article-title><source>Zootaxa</source><volume>4457</volume>(<issue>1</issue>): <fpage>1</fpage>–<lpage>38</lpage>. <ext-link xlink:type="simple" ext-link-type="doi" xlink:href="10.11646/zootaxa.4457.1.1">https://doi.org/10.11646/zootaxa.4457.1.1</ext-link></mixed-citation></ref><ref id="B14"><mixed-citation xmlns:xlink="http://www.w3.org/1999/xlink" xlink:type="simple"><person-group><name name-style="western"><surname>Hodkinson</surname><given-names>ID</given-names></name></person-group> (<year>1983</year>) <article-title>The psyllids (<tp:taxon-name><tp:taxon-name-part taxon-name-part-type="suborder">Homoptera</tp:taxon-name-part></tp:taxon-name>: <tp:taxon-name><tp:taxon-name-part taxon-name-part-type="superfamily">Psylloidea</tp:taxon-name-part></tp:taxon-name>) of the Austro-Oriental, Pacific and Hawaiian zoogeographical realms: an annotated checklist.</article-title><source>Journal of Natural History</source><volume>17</volume>: <fpage>341</fpage>–<lpage>377</lpage>. <ext-link xlink:type="simple" ext-link-type="doi" xlink:href="10.1080/00222938300770251">https://doi.org/10.1080/00222938300770251</ext-link></mixed-citation></ref><ref id="B16"><mixed-citation xmlns:xlink="http://www.w3.org/1999/xlink" xlink:type="simple"><person-group><name name-style="western"><surname>Hodkinson</surname><given-names>ID</given-names></name></person-group> (<year>1986</year>) <article-title>The psyllids (<tp:taxon-name><tp:taxon-name-part taxon-name-part-type="suborder">Homoptera</tp:taxon-name-part></tp:taxon-name>: <tp:taxon-name><tp:taxon-name-part taxon-name-part-type="superfamily">Psylloidea</tp:taxon-name-part></tp:taxon-name>) of the Oriental zoogeographical region: an annotated check-list.</article-title><source>Journal of Natural History</source><volume>20</volume>: <fpage>299</fpage>–<lpage>357</lpage>. <ext-link xlink:type="simple" ext-link-type="doi" xlink:href="10.1080/00222938600770251">https://doi.org/10.1080/00222938600770251</ext-link></mixed-citation></ref><ref id="B8"><mixed-citation xmlns:xlink="http://www.w3.org/1999/xlink" xlink:type="simple"><person-group><name name-style="western"><surname>Cho</surname><given-names>G</given-names></name><name name-style="western"><surname>Burckhardt</surname><given-names>D</given-names></name><name name-style="western"><surname>Lee</surname><given-names>S</given-names></name></person-group> (<year>2017</year>) <article-title>On the taxonomy of Korean jumping plant-lice (<tp:taxon-name><tp:taxon-name-part taxon-name-part-type="order">Hemiptera</tp:taxon-name-part></tp:taxon-name>: <tp:taxon-name><tp:taxon-name-part taxon-name-part-type="superfamily">Psylloidea</tp:taxon-name-part></tp:taxon-name>).</article-title><source>Zootaxa</source><volume>4238</volume>(<issue>4</issue>): <fpage>531</fpage>–<lpage>561</lpage>. <ext-link xlink:type="simple" ext-link-type="doi" xlink:href="10.11646/zootaxa.4238.4.3">https://doi.org/10.11646/zootaxa.4238.4.3</ext-link></mixed-citation></ref><ref id="B27"><mixed-citation xmlns:xlink="http://www.w3.org/1999/xlink" xlink:type="simple"><person-group><name name-style="western"><surname>Li</surname><given-names>F</given-names></name></person-group> (<year>2005</year>) <article-title><tp:taxon-name><tp:taxon-name-part taxon-name-part-type="suborder">Homoptera</tp:taxon-name-part></tp:taxon-name>: <tp:taxon-name><tp:taxon-name-part taxon-name-part-type="superfamily">Psylloidea</tp:taxon-name-part></tp:taxon-name>.</article-title> In: <person-group><name name-style="western"><surname>Yang</surname><given-names>XK</given-names></name></person-group> (<role>Ed.</role>) <issue-title>Insects Fauna of Middle-West Qinling Range and South Mountains of Gansu Province.</issue-title><source>Science Press, Beijing, China</source>, <fpage>142</fpage>–<lpage>213</lpage>.</mixed-citation></ref><ref id="B18"><mixed-citation xmlns:xlink="http://www.w3.org/1999/xlink" xlink:type="simple"><person-group><name name-style="western"><surname>Hollis</surname><given-names>D</given-names></name></person-group> (<year>1984</year>) <article-title>Afrotropical jumping plant lice of the family <tp:taxon-name><tp:taxon-name-part taxon-name-part-type="family">Triozidae</tp:taxon-name-part></tp:taxon-name> (<tp:taxon-name><tp:taxon-name-part taxon-name-part-type="suborder">Homoptera</tp:taxon-name-part></tp:taxon-name>: <tp:taxon-name><tp:taxon-name-part taxon-name-part-type="superfamily">Psylloidea</tp:taxon-name-part></tp:taxon-name>).</article-title><source>Bulletin of the British Museum (Natural History) Entomology</source><volume>49</volume>: <fpage>1</fpage>–<lpage>102</lpage>. <ext-link xlink:type="simple" ext-link-type="uri" xlink:href="http://pascal-francis.inist.fr/vibad/index.php?action=getRecordDetail%26idt=9627796">http://pascal-francis.inist.fr/vibad/index.php?action=getRecordDetail&amp;idt=9627796</ext-link></mixed-citation></ref><ref id="B33"><mixed-citation xmlns:xlink="http://www.w3.org/1999/xlink" xlink:type="simple"><person-group><name name-style="western"><surname>Mound</surname><given-names>LA</given-names></name><name name-style="western"><surname>Halsey</surname><given-names>SH</given-names></name></person-group> (<year>1978</year>) <source>Whitefly of the World. A Systematic Catalogue of the <tp:taxon-name><tp:taxon-name-part taxon-name-part-type="family">Aleyrodidae</tp:taxon-name-part></tp:taxon-name> (<tp:taxon-name><tp:taxon-name-part taxon-name-part-type="suborder">Homoptera</tp:taxon-name-part></tp:taxon-name>) with Host Plant and Natural Enemy Data.</source><publisher-name>John Wiley and Sons</publisher-name>, <publisher-loc>Chichester</publisher-loc>, <size units="page">340 pp</size>. <ext-link xlink:type="simple" ext-link-type="doi" xlink:href="10.5962/bhl.title.118687">https://doi.org/10.5962/bhl.title.118687</ext-link></mixed-citation></ref><ref id="B32"><mixed-citation xmlns:xlink="http://www.w3.org/1999/xlink" xlink:type="simple"><person-group><name name-style="western"><surname>Miyatake</surname><given-names>Y</given-names></name></person-group> (<year>1969</year>) <article-title>On the life history and the immature stages of <italic><tp:taxon-name><tp:taxon-name-part taxon-name-part-type="genus">Trioza</tp:taxon-name-part> <tp:taxon-name-part taxon-name-part-type="species">cinnamomi</tp:taxon-name-part></tp:taxon-name></italic> (Boselli), with the rediscription of adult (<tp:taxon-name><tp:taxon-name-part taxon-name-part-type="order">Hemiptera</tp:taxon-name-part></tp:taxon-name>: <tp:taxon-name><tp:taxon-name-part taxon-name-part-type="family">Psyllidae</tp:taxon-name-part></tp:taxon-name>).</article-title><source>Bulletin of the Osaka Museum</source><volume>22</volume>: <fpage>19</fpage>–<lpage>30</lpage>.</mixed-citation></ref><ref id="B3"><mixed-citation xmlns:xlink="http://www.w3.org/1999/xlink" xlink:type="simple"><person-group><name name-style="western"><surname>Burckhardt</surname><given-names>D</given-names></name><name name-style="western"><surname>Ouvrard</surname><given-names>D</given-names></name></person-group> (<year>2012</year>) <article-title>A revised classification of the jumping plant-lice (<tp:taxon-name><tp:taxon-name-part taxon-name-part-type="order">Hemiptera</tp:taxon-name-part></tp:taxon-name>: <tp:taxon-name><tp:taxon-name-part taxon-name-part-type="superfamily">Psylloidea</tp:taxon-name-part></tp:taxon-name>).</article-title><source>Zootaxa</source><volume>3509</volume>(<issue>1</issue>): <fpage>1</fpage>–<lpage>34</lpage>. <ext-link xlink:type="simple" ext-link-type="doi" xlink:href="10.11646/zootaxa.3509.1.1">https://doi.org/10.11646/zootaxa.3509.1.1</ext-link></mixed-citation></ref><ref id="B39"><mixed-citation xmlns:xlink="http://www.w3.org/1999/xlink" xlink:type="simple"><person-group><name name-style="western"><surname>Percy</surname><given-names>DM</given-names></name><name name-style="western"><surname>Crampton‐Plat</surname><given-names>A</given-names></name><name name-style="western"><surname>Sveinsson</surname><given-names>S</given-names></name><name name-style="western"><surname>Lemmon</surname><given-names>AR</given-names></name><name name-style="western"><surname>Lemmon</surname><given-names>EM</given-names></name><name name-style="western"><surname>Ouvrard</surname><given-names>D</given-names></name><name name-style="western"><surname>Burckhardt</surname><given-names>D</given-names></name></person-group> (<year>2018</year>) <article-title>Resolving the psyllid tree of life: phylogenomic analyses of the superfamily <tp:taxon-name><tp:taxon-name-part taxon-name-part-type="superfamily">Psylloidea</tp:taxon-name-part></tp:taxon-name> (<tp:taxon-name><tp:taxon-name-part taxon-name-part-type="order">Hemiptera</tp:taxon-name-part></tp:taxon-name>).</article-title><source>Systematic Entomology</source><volume>43</volume>(<issue>4</issue>): <fpage>762</fpage>–<lpage>776</lpage>. <ext-link xlink:type="simple" ext-link-type="doi" xlink:href="10.1111/syen.12302">https://doi.org/10.1111/syen.12302</ext-link></mixed-citation></ref></ref-list></tp:taxon-treatment>
